# Supplementary material for: Effects of inconsistent reporting, regulation changes and market demand on abundance indices of sharks caught by pelagic longliners off southern Africa
Source: PeerJ. 2018 Oct 24;6:e5726. doi: 10.7717/peerj.5726 (PMC6203943; doi:10.7717/peerj.5726)
Supplement: Supplemental Information 1 [file peerj-06-5726-s001.zip]

Archive with 1 entries (1 files):
- R_Coding.R
